# Supplementary material for: Managing the aftermath: complications and outcome after colorectal resection for deep infiltrating endometriosis—insights from a certified surgical endoscopy center
Source: Sci Rep. 2026 Apr 9;16:12020. doi: 10.1038/s41598-026-47171-9 (PMC13068963; doi:10.1038/s41598-026-47171-9)
Supplement: Supplementary file 1 — Supplementary Material 1 [file 41598_2026_47171_MOESM1_ESM.xlsx]

## Sheet: Tabelle1
	Total	Rectal shaving	Sigmoid resection	Rectal resection	p-value
	n = 118 (%)	n = 30 (25 %)	n = 7 (6 %)	n = 81 (69 %)
Age (years)	33 (22-54)	32 (22-42)	34 (26-43)	33 (23-54)	ns
BMI (kg/m²)	24,2 (18,4-45,2)	24,1 (19,6-45,2)	33,5 (20,2-39,8)	24,1 (18,4-41,8)	ns
Comorbidities	72 (61)	20 (67)	4 (47)	48 (59)	ns
thyroid condition	31 (26)	9 (30)	2 (29)	20 (25)	ns
nicotine abuse	16 (14)	3 (10)	3 (43)	10 (12)	ns
gastroenterological condition	12 (10)	4 (13)	0 (0)	8 (10)	ns
neurological disorders	12 (10)	3 (10)	0 (0)	9 (11)	ns
orthopedic condition	9 (8)	2 (7)	0 (0)	7 (9)	ns
depression / mental illness	9 (8)	1 (3)	0 (0)	8 (10)	ns
DVT / PE	7 (6)	3 (10)	0 (0)	4 (5)	ns
asthma/respiratory disease	6 (5)	2 (7)	1 (14)	3 (4)	ns
dermatological condition	6 (5)	0 (0)	1 (14)	5 (6)	ns
allergy/food intolerance	6 (5)	1 (3)	0 (0)	5 (6)	ns
other gynecological condition	5 (4)	0 (0)	0 (0)	5 (6)	ns
cardiac arrhythmia	3 (3)	0 (0)	2 (29)	1 (1)	0.009
urological condition	3 (3)	0 (0)	0 (0)	3 (4)	ns
arterial hypertension	2 (2)	1 (3)	0 (0)	1 (1)	ns
diabetes mellitus	1 (1)	0 (0)	0 (0)	1 (1)	ns
ASA-Classification					ns
1	55 (47)	15 (50)	3 (43)	37 (46)
2	63 (53)	15 (50)	4 (57)	44 (54)
Symptoms
cycle-independent pain	68 (58)	20 (67)	3 (43)	45 (56)	ns
gynecological
dysmenorrhea	108 (92)	27 (90)	7 (100)	74 (91)	ns
dyspareunia	73 (62)	17 (57)	2 (29)	54 (68)	ns
hypermenorrhea	31 (26)	10 (33)	1 (14)	20 (25)	ns
gastrointestinal
dyschezia	48 (41)	8 (27)	4 (57)	36 (44)	ns
constipation	38 (32)	9 (30)	1 (14)	28 (35)	ns
defecation pain	29 25)	12 (40)	0 (0)	17 (21)	0.034
hematochezia	29 (25)	4 (13)	4 (57)	21 (26)	0.038
meteorism	23 (20)	8 (27)	0 (0)	15 (19)	ns
diarrhea	19 (16)	3 (10)	1 (14)	15 (19)	ns
emptying disorder	3 (3)	0 (0)	0 (0)	3 (4)	ns
urological
dysuria	36 (31)	9 (30)	0 (0)	27 (33)	ns
hematuria	5 (4)	1 (3)	0 (0)	4 (5)	ns
urge incontinence	2 (2)	0 (0)	1 (14)	1 (1)	ns
Desire to have children
yes	68 (58)	19 (63)	3 (43)	46 (57)	ns
Previous abortion
yes	16 (14)	5 (17)	2 (29)	9 (11)	ns
Previous operation due to endometriosis					ns
yes	91 (77)	21 (70)	6 (86)	64 (79)
Table S1: Patient baseline characteristics and preoperative findings with subgroup analysis
Abbreviations: ASA = American Society of Anaesthesiologists, BMI = body mass index, DVT = deep vein thrombosis, PE = pulmonary embolism, n = number of patients, ns = non-significant
